# Supplementary material for: Data on the impact of increasing the W amount on the mass density and compressive properties of Ni–W alloys processed by spark plasma sintering
Source: Data Brief. 2016 Apr 11;7:1405–8. doi: 10.1016/j.dib.2016.04.011 (PMC4845081; doi:10.1016/j.dib.2016.04.011)
Supplement: Supplementary file 2 — Supplementary material [file mmc2.zip]

Archive with 1 entries (1 files):
- mmc2.rar
